# Supplementary material for: Diosgenin and Monohydroxy Spirostanol from Prunus amygdalus var amara Seeds as Potential Suppressors of EGFR and HER2 Tyrosine Kinases: A Computational Approach
Source: Pharmaceuticals (Basel). 2023 May 6;16(5):704. doi: 10.3390/ph16050704 (PMC10223344; doi:10.3390/ph16050704)
Supplement: Supplementary file 1 [file pharmaceuticals-16-00704-s001.zip]

Archive with 1 entries (1 files):
- pharmaceuticals-2291673-supplementary.pdf
